# Supplementary material for: Bergamot Leaf Extract as an Agent Against Chronic Liver Diseases? In Vitro and In Vivo Findings on Oxidative Stress Modulation
Source: Antioxidants (Basel). 2025 Apr 30;14(5):543. doi: 10.3390/antiox14050543 (PMC12108294; doi:10.3390/antiox14050543)
Supplement: Supplementary file 1 [file antioxidants-14-00543-s001.zip]

Archive with 1 entries (1 files):
- antioxidants-3597812-supplementary.docx
